# Supplementary material for: Changes of Cytokines in Saliva of Pigs with Streptococcus suis Infection Measured with a Multiplex Assay
Source: Vet Sci. 2025 Mar 31;12(4):316. doi: 10.3390/vetsci12040316 (PMC12031078; doi:10.3390/vetsci12040316)
Supplement: Supplementary file 1 [file vetsci-12-00316-s001.zip]

Archive with 1 entries (1 files):
- vetsci-3496112-supplementary.pdf
